# Supplementary material for: Population-level assessment of atlas occipitalization in artificially modified crania from pre-Hispanic Peru
Source: PLoS One. 2020 Sep 24;15(9):e0239600. doi: 10.1371/journal.pone.0239600 (PMC7514022; doi:10.1371/journal.pone.0239600)
Supplement: S1 File — All remains are held at the Museum Support Center in Suitland, Maryland, which is a storage facility for the National Museum of Natural History (NMNH or USNM), Smithsonian Institution, located in Washington, D.C. (XLSX) [file pone.0239600.s005.xlsx]

## Sheet: S1 File
USNM Catologue Number	Location	Age	Sex	ACM	ACM Type	AO	Notes
P226040-0	Peru: Acabamba	Ad	UK	0		0
P226041-0	Peru: Acabamba	A	UK	0		0
P242395-0	Peru: Acabamba	A	F	1	1	0
P242393-0	Peru: Acabamba	A	F	1	1	0
P242367-0	Peru: Acabamba	A	M	0		0
P242398-0	Peru: Acabamba	A	M	1	2	0
P242396-0	Peru: Acabamba	A	M	1	2	0
P242365-0	Peru: Acabamba	A	M	0		0
P242444-0	Peru: Acabamba	Ad	UK	1	3	0
P381903-0	Peru: Ancash Region: Carhuaz Province Copa Chica	Ad	UK	1	3	0	Skull from the site of Copa Chica, Callejon de Huaylas, Peru
P293775-0	Peru: Ancash Macate	A	M	0		0	Macato, N. Huaras, Peru
P293691-0	Peru: Arequipa Chavina	A	F	1	3	0
P293689-0	Peru: Arequipa Chavina	A	F	1	3	0	Chaviña, Acari Valley, Peru
P293688-0	Peru: Arequipa Chavina	A	F	1	3	0	Chaviña, Acari Valley, Peru
P293218-0	Peru: Arequipa (?)	A	F	1	3	0	Huarato, Peru
P293696-0	Peru: Arequipa Chavina	A	F	1	2	0	Chavina, Peru
P293694-0	Peru: Arequipa Chavina	A	F	1	2	0
P293692-0	Peru: Arequipa Chavina	A	M	1	2	0
P293698-0	Peru: Arequipa Chavina	A	M	1	2	0
P293702-0	Peru: Arequipa Chavina	A	M	1	2	0
P293699-0	Peru: Arequipa Chavina	Ad	F	0		0	Acari Valley
P293700-0	Peru: Arequipa Chavina	A	M	1	2	0
P379157-0	Peru: Cuzco Picicalca (near)	A	F	0		0	Near Picicalca, Peru ( 20 mi. west of Cuzco)
P226034-0	Peru: Huacapuna	A	M	0		0
P226030-0	Peru: Huacapana	A	F (?)	0		0
P242598-0	Peru: Huacapana	A	UK	0		0
P226039-0	Peru: Huacapana	A	F	0		0
P242394-0	Peru: Huancavelica: Acobamba	A	M	1	3	0	Acabamba
P293844-0	Peru: Ica	A	M	1	1	0
P293845-0	Peru: Ica	A	M	1	1	0
P293846-0	Peru: Ica	A	F	0		0
P293849-0	Peru: Ica	A	F	1	1	0
P293847-0	Peru: Ica	A	M	1	1	0
P293848-0	Peru: Ica	A	F	0		0
P293850-0	Peru: Ica	A	M	0		0
P293852-0	Peru: Ica	A	F	0		0
P293853-0	Peru: Ica	A	UK	1	0	0	Cranial fragment (occipital)
P293857-0	Peru: Ica	A	F	0		0
P293926-0	Peru: Ica (?)	A	F	1	1	0	Lomas, Peru. Location is listed as Ica (?), but crania included in Arequipa in all analyses
P293925-0	Peru: Ica (?)	A	F	1	1	0	Lomas, Peru. Location is listed as Ica (?), but crania included in Arequipa in all analyses
P293924-0	Peru: Ica (?)	A	M	1	1	0	Lomas, Peru. Location is listed as Ica (?), but crania included in Arequipa in all analyses
P293927-0	Peru: Ica (?)	A	M	1	1	0	Lomas, Peru. Location is listed as Ica (?), but crania included in Arequipa in all analyses
P293928-0	Peru: Ica (?)	A	M	0		0	Lomas, Peru. Location is listed as Ica (?), but crania included in Arequipa in all analyses
P293929-0	Peru: Ica (?)	A	F	1	1	0	Lomas, Peru. Location is listed as Ica (?), but crania included in Arequipa in all analyses
P293930-0	Peru: Ica (?)	A	M	1	1	0	Lomas, Peru. Location is listed as Ica (?), but crania included in Arequipa in all analyses
P293931	Peru: Ica (?)	A	F	0		0	Lomas, Peru. Location is listed as Ica (?), but crania included in Arequipa in all analyses
P293932-0	Peru: Ica (?)	A	M	1	1	0	Lomas, Peru. Location is listed as Ica (?), but crania included in Arequipa in all analyses
P293933-0	Peru: Ica (?)	A	M	0		0	Lomas, Peru. Location is listed as Ica (?), but crania included in Arequipa in all analyses
P293934-0	Peru: Ica (?)	A	F	1	1	0	Lomas, Peru. Location is listed as Ica (?), but crania included in Arequipa in all analyses
P293935-0	Peru: Ica (?)	A	F	1	1	0	Lomas, Peru. Location is listed as Ica (?), but crania included in Arequipa in all analyses
P293936-0	Peru: Ica (?)	A	F	1	1	0	Lomas, Peru. Location is listed as Ica (?), but crania included in Arequipa in all analyses
P293937-0	Peru: Ica (?)	Ad	UK	0		0	Lomas, Peru. Location is listed as Ica (?), but crania included in Arequipa in all analyses
P293938-0	Peru: Ica (?)	Ad	UK	1	1	0	Lomas, Peru. Location is listed as Ica (?), but crania included in Arequipa in all analyses
P293939-0	Peru: Ica (?)	A	F	1	1	0	Lomas, Peru. Location is listed as Ica (?), but crania included in Arequipa in all analyses
P293940-0	Peru: Ica (?)	A	F	1	1	0	Lomas, Peru. Location is listed as Ica (?), but crania included in Arequipa in all analyses
P293941-0	Peru: Ica (?)	A	M	1	1	0	Lomas, Peru. Location is listed as Ica (?), but crania included in Arequipa in all analyses
P293942-0	Peru: Ica (?)	A	M	1	1	0	Lomas, Peru. Location is listed as Ica (?), but crania included in Arequipa in all analyses
P293943-0	Peru: Ica (?)	A	F	0		0	Lomas, Peru. Location is listed as Ica (?), but crania included in Arequipa in all analyses
P293944-0	Peru: Ica (?)	A	F	1	2	0	Lomas, Peru. Location is listed as Ica (?), but crania included in Arequipa in all analyses
P293945-0	Peru: Ica (?)	A	F	0		0	Lomas, Peru. Location is listed as Ica (?), but crania included in Arequipa in all analyses
P293946-0	UK	Ad	UK	1	1	0	Lomas, Peru. Location is listed as Ica (?), but crania included in Arequipa in all analyses
P293956-0	Peru: Ica (?)	X	UK	0		0	Lomas, Peru. Location is listed as Ica (?), but crania included in Arequipa in all analyses
P293957-0	Peru: Ica (?)	A	UK	0		0	Lomas, Peru. Location is listed as Ica (?), but crania included in Arequipa in all analyses
P293958-0	Peru: Ica (?)	X	UK	1	0	0	Lomas, Peru. Location is listed as Ica (?), but crania included in Arequipa in all analyses
P293959-0	Peru: Ica (?)	X	UK	0		0	Lomas, Peru. Location is listed as Ica (?), but crania included in Arequipa in all analyses
P293960-0	Peru: Ica (?)	I/C	UK	0		0	Lomas, Peru. Location is listed as Ica (?), but crania included in Arequipa in all analyses
P293979-0	Peru: Ica (?)	A	M	0		0	Lomas, Peru. Location is listed as Ica (?), but crania included in Arequipa in all analyses
P293980-0	Peru: Ica (?)	A	F	0		0	Lomas, Peru. Location is listed as Ica (?), but crania included in Arequipa in all analyses
P293997-0	Peru: Ica (?)	Ad	UK	0		0	Lomas, Peru. Location is listed as Ica (?), but crania included in Arequipa in all analyses
P293998-0	Peru: Ica (?)	Ad	UK	1	1	0	Lomas, Peru. Location is listed as Ica (?), but crania included in Arequipa in all analyses
P294023-0	Peru: Ica (?)	I/C	UK	1	1	0	Lomas, Peru. Location is listed as Ica (?), but crania included in Arequipa in all analyses
P294040-0	Peru: Ica (?)	A	F	1	1	0	Coast South of Lomas. Location is listed as Ica (?), but crania included in Arequipa in all analyses
P294042-0	Peru: Ica (?)	A	M	1	3	0	Coast South of Lomas, Peru. Location is listed as Ica (?), but crania included in Arequipa in all analyses
P294041-0	Peru: Ica (?)	A	M	1	3	0	Lomas, Peru. Location is listed as Ica (?), but crania included in Arequipa in all analyses
P293269-0	Peru: Ica	A	M	1	3	0	Coyungo, Peru
P293270-0	Peru: Ica	A	M	0		0	Coyungo, Peru
P293271-0	Peru: Ica	A	M	0		0	Coyungo, Peru
P293272-0	Peru: Ica	A	M	0		0	Coyungo, Peru
P293273-0	Peru: Ica	A	F	0		0	Coyungo, Peru
P293274-0	Peru: Ica	A	F	0		0	Coyungo, Peru
P293275-0	Peru: Ica	A	M	1	2	0	Coyungo, Peru
P293276-0	Peru: Ica	A	F	1	1	0	Coyungo, Peru
P293277-0	Peru: Ica	A	F	0		0	Coyungo, Peru
P293278-0	Peru: Ica	A	F	1	1	0	Coyungo, Peru
P293279-0	Peru: Ica	A	F	0		0	Coyungo, Peru
P293280-0	Peru: Ica	Ad	F	0		0	Coyungo, Peru
P293281-0	Peru: Ica	A	M	0		0	Coyungo, Peru
P293282-0	Peru: Ica	A	M	1	2	0	Coyungo, Peru
P293283-0	Peru: Ica	A	M	1	2	0	Coyungo, Peru
P293284-0	Peru: Ica	A	M	0		0	Coyungo, Peru
P293285-0	Peru: Ica	A	M	0		0	Coyungo, Peru
P293286	Peru: Ica	A	M	1	1	0	Coyungo, Peru
P293287-0	Peru: Ica	A	F	0		0	Coyungo, Peru
P293288-0	Peru: Ica	A	M	1	1	0	Coyungo, Peru
P293289-0	Peru: Ica	A	M	0		0	Coyungo, Peru
P293290-0	Peru: Ica	A	F	0		0	Coyungo, Peru
P293291-0	Peru: Ica	A	M	1	2	0	Coyungo, Peru
P293292-0	Peru: Ica	A	F	0		0	Coyungo, Peru
P293295-0	Peru: Ica	Ad	UK	0		0	Coyungo, Peru
P293703-0	Peru: Arequipa Chavina	A	F	1	2	0
P293704-0	Peru: Arequipa Chavina	A	M	1	2	0
P293705-0	Peru: Arequipa Chavina	A	M	0		0	Acari Valley, Peru
P293707-0	Peru: Arequipa Chavina	A	M	1	2	0	Acari Valley, Peru
P293708-0	Peru: Arequipa Chavina.	A	F	1	1	0
P293709-0	Peru: Arequipa Chavina.	A	UK	0		0	Acari Valley, Peru
P293710-0	Peru: Arequipa Chavina.	A	UK	1	0	0	Acari Valley, Peru. Cranial fragment (NC)
P293722-0	Peru: Arequipa Chavina.	X	UK	0		0	Cranial fragment (occipital)
P293713-0	Peru: Arequipa Chavina.	X	UK	0		0	Cranial fragment (occipital)
P293714-0	Peru: Arequipa Chavina.	X	UK	0		0
P293715-0	Peru: Arequipa Chavina.	X	UK	1	0	0	Cranial fragment (occipital)
P293717-0	Peru: Arequipa Chavina.	X	UK	0		0	Cranial fragment (occipital )
P293718-0	Peru: Arequipa Chavina.	X	UK	1	0	0	Cranial fragment (occipital)
P293726-0	Peru: Arequipa Chavina.	X	UK	1	0	0	Cranial fragment (occipital)
P293727-0	Peru: Arequipa Chavina.	X	UK	1	0	0	Cranial fragment (occipital)
P293728-0	Peru: Arequipa Chavina.	X	UK	1	0	0	Acari Valley. Cranial fragment (occipital)
P293729-0	Peru: Arequipa Chavina.	X	UK	1	0	0	Cranial fragment (occipital)
P293730-0	Peru: Arequipa Chavina.	X	UK	1	0	0	Cranial fragment (occipital)
P293731-0	Peru: Arequipa Chavina.	X	UK	1	0	0	Cranial fragment (occipital)
P293732-0	Peru: Arequipa Chavina.	X	UK	1	0	0	Acari Valley. Cranial fragment (occipital)
P293734-0	Peru: Arequipa Chavina.	X	UK	1	0	0	Cranial fragment (occipital)
P293735-0	Peru: Arequipa Chavina.	A	UK	1	0	0	Cranial fragment (occipital)
P293736-0	Peru: Arequipa Chavina.	X	UK	1	0	0	Cranial fragment (occipital)
P251968-0	Peru: Callao San Lorenzo Island	A	M	1	2	0
P178478-0	Peru: Cuzco: Cuzco	A	UK	0		0
P178480-0	Peru: Cuzco: Cuzco	A	UK	0		0
P035774-0	Peru: Cuzco: Cuzco (near)	A	F	0		0
P242578-0	Peru: Cuzco: Cuzco San Pedro	A	F	0		0
P293296-0	Peru: Ica	Ad	UK	0		0	Coyungo, Peru
P293297-0	Peru: Ica	Ad	UK	0		0	Coyungo, Peru.
P293298-0	Peru: Ica	Ad	UK	1	2	0	Coyungo, Peru
P293303-0	Peru: Ica	A	UK	1	0	0	Coyungo, Peru. Cranial fragment (occipital)
P293851-0	Peru: Ica: Ica	A	M	1	1	0
P289612-0	Peru: Ica: Ica	A	F	0		0
P293211-0	Peru: Ica: Nazca Region	A	M	0		0
P293212-0	Peru: Ica: Nazca Region	A	M	0		0
P293210-0	Peru: Ica: Nazca Region	A	F	0		0
P293213-0	Peru: Ica: Nazca Region	A	F	1	1	0
P293214-0	Peru: Ica: Nazca Region	A	F	0		0
P293215-0	Peru: Ica: Nazca Region	A	F	0		0
P293219-0	Peru: Ica: Nazca Region	A	M	1	1	0
P293216-0	Peru: Ica: Nazca Region.	A	UK	1	2	0
P293217-0	Peru: Ica: Nazca Region	A	M	0		0
P293220-0	Peru: Ica: Nazca Region	A	F	0		0
P293221-0	Peru: Ica: Nazca Region	A	F	0		0
P293222-0	Peru: Ica: Nazca Region	A	F	0		0
P293223-0	Peru: Ica: Nazca Region	A	F	0		0
P293224-0	Peru: Ica: Nazca Region	A	F	0		0
P293225-0	Peru: Ica: Nazca Region	A	M	1	1	0
P293226-0	Peru: Ica: Nazca Region	A	F	1	1	0
P293227-0	Peru: Ica: Nazca Region	A	M	0		0
P293228-0	Peru: Ica: Nazca Region	A	F	0		0
P293229-0	Peru: Ica: Nazca Region	A	F	1	1	0
P293230-0	Peru: Ica: Nazca Region	A	M	0		0
P293231-0	Peru: Ica: Nazca Region	A	F	1	1	0
P293232-0	Peru: Ica: Nazca Region	A	F	0		0
P293233-0	Peru: Ica: Nazca Region	A	M	0		0
P293234-0	Peru: Ica: Nazca Region	A	M	1	1	0
P293235-0	Peru: Ica: Nazca Region	A	F	1	1	0
P293236-0	Peru: Ica: Nazca Region	A	M	0		0
P293237-0	Peru: Ica: Nazca Region	A	F	0		0
P293238-0	Peru: Ica: Nazca Region	A	M	0		0
P293239-0	Peru: Ica: Nazca Region	A	M	1	1	0
P293240-0	Peru: Ica: Nazca Region	A	F	1	1	0
P293241-0	Peru: Ica: Nazca Region	A	F	0		0
P293242-0	Peru: Ica: Nazca Region	A	F	0		0
P293243-0	Peru: Ica: Nazca Region	A	F	1	1	0
P293245-0	Peru: Ica: Nazca Region	A	M	1	1	0
P293246-0	Peru: Ica: Nazca Region	A	M	0		0
P293247-0	Peru: Ica: Nazca Region	A	M	0		0
P293248-0	Peru: Ica: Nazca Region	A	F	0		0
P293249-0	Peru: Ica: Nazca Region	A	F	0		0
P293250-0	Peru: Ica: Nazca Region	A	M	0		0
P293251-0	Peru: Ica: Nazca Region	Ad	UK	0		0
P293256-0	Peru: Ica: Nazca Region	X	UK	0		0
P293265-0	Peru: Ica: Nazca Region	Ad	UK	0		0
P294028-0	Peru: Ica: Nazca Region	A	M	0		0
P379254-0	Peru: Ica Department: Pisco Province Paracas	A	M	1	3	0	Cerro Colorado
P379255-0	Peru: Ica Department: Pisco Province Paracas	A	M	1	3	0	Cabeza Larga
P242490-0	Peru: Junin: Caudivilla	A	F	0		0
P242509-0	Peru: Junin: Caudivilla	A	M	1	1	0
P242507-0	Peru: Junin: Caudivilla	A	F (?)	1	2	0
P242511-0	Peru: Junin: Caudivilla	A	M	1	2	0
P242512-0	Peru: Junin: Caudivilla	A	F	0		0
P242523-0	Peru: Junin: Caudivilla	A	UK	0		0
P242535-0	Peru: Junin: Caudivilla	I/C	UK	1	2	0
P242536-0	Peru: Junin: Caudivilla	Ad	UK	0		0
P242537-0	Peru: Junin: Caudivilla	A	M	1	1	0
P242538-0	Peru: Junin: Caudivilla	A	M	0		0
P242541-0	Peru: Junin: Caudivilla	A	M	1	1	0
P242543-0	Peru: Junin: Caudivilla	Ad	UK	0		0
P242559-0	Peru: Junin: Caudivilla	A	F	0		0
P242545-0	Peru: Junin: Caudivilla	A	F	1	2	0
P242550-0	Peru: Junin: Caudivilla	A	M	0		0
P242552-0	Peru: Junin: Caudivilla	I/C	UK	0		0
P242564-0	Peru: Junin: Caudivilla	A	M	1	2	0
P242554-0	Peru: Junin: Caudivilla	A	UK	0		0
P379140-0	Peru: Junin Chulec-Oroya	A	M (?)	1	3	0	Cr. #18 Site 'A'
P379141-0	Peru: Junin Chulec-Oroya	A	F	1	3	0	Cr. #6 Site 'A'
P242515-0	Peru: Junin: Quiterada	A	M	0		0
P379143-0	Peru: Junin Tarmatambo	Ad	M	1	3	0
P379144-0	Peru: Junin Tarmatambo	A	UK	0		0	"Cr. #14 Site 'K'
P379145-0	Peru: Junin Tarmatambo	A	M	0		0
P378242-0	Peru: Junin Region La Oroya (near)	A	F	1	3	0
P378587-0	Peru: Junin Region, La Oroya (near)	A	F (?)	0		0	Near La Oroya, Peru
P379146-0	Peru: Junin Region La Oroya (near)	A	F	0		0
P377998-0	Peru: Junin Region	A	M	1	3	0	La Oroya, Peru
P377999-0	Peru: Junin Region Site B. East of La Oroya	A	UK	0		0
P293764-0	Peru: La Libertad	A	F	0		0	Casa Grande, Peru
P293765-0	Peru: La Libertad	A	M	0		0	Casa Grande, Peru
P293766-0	Peru: La Libertad	A	M	0		0
P293767-0	Peru: La Libertad	A	F	0		0	Casa Grande, Peru
P293867-0	Peru: La Libertad	A	F	0		0	Chan Chan, Peru
P293868-0	Peru: La Libertad	A	F	0		0	Chan Chan, Peru
P293869-0	Peru: La Libertad	A	M	1	2	0	Chan Chan, Peru
P293870-0	Peru: La Libertad	A	F	0		0	Chan Chan, Peru
P293871-0	Peru: La Libertad	A	UK	0		0	Chan Chan, Peru
P293872-0	Peru: La Libertad	A	F	1	1	0	Chan Chan, Peru
P293873-0	Peru: La Libertad	Ad	UK	0		0	Chan Chan Valley, Peru
P293874-0	Peru: La Libertad	Ad	F	0		0	Chan Chan Valley, Peru
P293875-0	Peru: La Libertad	Ad	F	0		0	Chan Chan Valley, Peru
P293579-0	Peru: La Libertad	A	M	1	2	0	Chicama, Peru
P293581-0	Peru: La Libertad, Chicama	Ad	M	1	1	0
P293582-0	Peru: La Libertad, Chicama	A	M	0		0
P293583-0	Peru: La Libertad, Chicama	Ad	F	1	1	0	Chicama, Peru
P293585-0	Peru: La Libertad, Chicama	Ad	F	0		0
P293584-0	Peru: La Libertad Chicama	Ad	M	0		0
P293586-0	Peru: La Libertad Chicama	A	F	1	2	0
P293580-0	Peru: La Libertad Chicama	Ad	UK	1	2	0
P293587-0	Peru: La Libertad Chicama	Ad	UK	0		0
P293588-0	Peru: La Libertad Chicama	A	F	0		0
P293591-0	Peru: La Libertad Chicama	A	UK	1	1	0	Cranial fragment (parietal, occipital, and temporal bones)
P293599-0	Peru: La Libertad, Chicama	X	UK	1	0	0	Cranial fragment (occipital)
P293600-0	Peru: La Libertad, Chicama	X	UK	1	0	0	Cranial fragment (occipital)
P293601-0	Peru: La Libertad, Chicama	X	UK	1	0	0	Cranial fragment (occipital)
P293602-0	Peru: La Libertad, Chicama	X	UK	1	0	0	Cranial fragment (occipital)
P293603-0	Peru: La Libertad, Chicama	X	UK	1	0	0	Cranial fragment (occipital)
P293604-0	Peru: La Libertad, Chicama	X	UK	0		0	Cranial fragment (occipital)
P293605-0	Peru: La Libertad, Chicama	X	UK	1	0	0	Cranial fragment (occipital)
P293606-0	Peru: La Libertad, Chicama	X	UK	1	0	0	Cranial fragment (occipital)
P293607-0	Peru: La Libertad, Chicama	X	UK	1	0	0	Cranial fragment (occipital)
P294013-0	Peru: La Libertad, Chicama	Ad	UK	1	1	0
P294014-0	Peru: La Libertad, Chicama	Ad	UK	1	2	0
P294015-0	Peru: La Libertad, Chicama	Ad	UK	1	1	0
P294016-0	Peru: La Libertad, Chicama	Ad	UK	1	1	0
P293774-0	Peru: La Libertad, Huanchaco	Ad	F	0		0
P294033-0	Peru: La Libertad, Chicama	A	M	0		0
P226036-0	Peru: La Libertad: Pacasmayo	A	M	1	1	0
P264332-0	Peru: La Libertad	A	F	1	2	0	Valley of Chicama, Peru
P264333-0	Peru: La Libertad	Ad	UK	1	2	0	Valley of Chicama, Peru
P264334-0	Peru: La Libertad	A	F	1	1	0
P266400-0	Peru: La Libertad	A	M	0		0	Pachacamac, Peru
P266414-0	Peru: La Libertad	A	M	1	1	0	Pachacamac, Peru
P266417-0	Peru: La Libertad	A	M	1	1	0	Pachacamac, Peru
P266422-0	Peru: La Libertad	A	F	1	2	0	Pachacamac, Peru
P266423-0	Peru: La Libertad	A	M	1	1	0	Pachacamac, Peru
P266454-0	Peru: La Libertad	A	F	0		0	Pachacamac, Peru
P266478-0	Peru: La Libertad	A	F	0		0	Pachacamac, Peru
P266390-0	Peru: La Libertad	A	M	1	1	0	Pachacamac, Peru
P266391-0	Peru: La Libertad	A	F	1	1	0	Pachacamac, Peru
P266479-0	Peru: La Libertad	A	M	1	1	0	Pachacamac, Peru
P266480-0	Peru: La Libertad	A	M	1	1	0	Pachacamac, Peru
P266494-0	Peru: La Libertad	A	F	1	1	0	Pachacamac, Peru
P266517-0	Peru: La Libertad	A	M	1	2	0	Pachacamac, Peru
P266518-0	Peru: La Libertad	A	F	1	1	0	Pachacamac, Peru
P266536-0	Peru: La Libertad	A	M	1	1	0	Pachacamac, Peru
P266541-0	Peru: La Libertad	A	M	1	1	0	Pachacamac, Peru
P266545-0	Peru: La Libertad	A	UK	0		0	Pachacamac, Peru
P266555-0	Peru: La Libertad	A	F	1	1	0	Pachacamac, Peru
P266560-0	Peru: La Libertad	A	UK	1	1	0	Pachacamac, Peru
P266564-0	Peru: La Libertad	A	F	0		0	Pachacamac, Peru
P266565-0	Peru: La Libertad	A	M	1	1	0	Pachacamac, Peru
P266566-0	Peru: La Libertad	A	M	1	2	0	Pachacamac, Peru
P266583-0	Peru: La Libertad	Ad	F	1	1	0	Pachacamac, Peru
P266593-0	Peru: La Libertad	A	F	1	1	0	Pachacamac, Peru
P266602-0	Peru: La Libertad	A	F	1	2	0	Pachacamac, Peru
P266607-0	Peru: La Libertad	A	M	1	1	0	Pachacamac, Peru
P266612-0	Peru: La Libertad	A	M	0		0	Pachacamac, Peru
P266628-0	Peru: La Libertad	A	M	1	1	0	Pachacamac, Peru
P266641-0	Peru: La Libertad	A	M	1	1	0	Pachacamac, Peru
P266697-0	Peru: La Libertad	A	UK	1	1	0	Pachacamac, Peru
P266723-0	Peru: La Libertad	A	M	1	1	0	Pachacamac, Peru
P266727-0	Peru: La Libertad	A	F	1	2	0	Pachacamac, Peru
P266749-0	Peru: La Libertad	A	F	1	1	0	Pachacamac, Peru
P266750-0	Peru: La Libertad	A	M	1	1	0	Pachacamac, Peru
P266758-0	Peru: La Libertad	A	F	0		0	Pachacamac, Peru
P266787-0	Peru: La Libertad	A	M	1	1	0	Pachacamac, Peru
P266776-0	Peru: La Libertad	A	F	0		0	Pachacamac, Peru
P266765-0	Peru: La Libertad	Ad	UK	1	1	0	Pachacamac, Peru
P266815-0	Peru: La Libertad	A	F	1	1	0	Pachacamac, Peru
P266816-0	Peru: La Libertad	A	F	1	2	0	Pachacamac, Peru
P266825-0	Peru: La Libertad	A	F	1	1	0	Pachacamac, Peru
P266826-0	Peru: La Libertad	A	M	1	1	0	Pachacamac, Peru
P266827-0	Peru: La Libertad	A	F	1	1	0	Pachacamac, Peru
P266828-0	Peru: La Libertad	Ad	F	0		0	Pachacamac, Peru
P266830-0	Peru: La Libertad	Ad	UK	1	1	0	Pachacamac, Peru
P266831-0	Peru: La Libertad	Ad	UK	1	1	0	Pachacamac, Peru
P266845-0	Peru: La Libertad	A	M	1	1	0	Pachacamac, Peru
P266844-0	Peru: La Libertad	A	F	0		0	Pachacamac, Peru
P266854-0	Peru: La Libertad	Ad	UK	0		0	Pachacamac, Peru
P266855-0	Peru: La Libertad	A	F	0		0	Pachacamac, Peru
P266860-0	Peru: La Libertad	A	M	0		0	Pachacamac, Peru
P266867-0	Peru: La Libertad	A	F	0		0	Pachacamac, Peru
P266868-0	Peru: La Libertad	A	F	1	1	0	Pachacamac, Peru
P266870-0	Peru: La Libertad	A	F	1	1	0	Pachacamac, Peru
P266885-0	Peru: La Libertad	A	M	1	1	0	Pachacamac, Peru
P266893-0	Peru: La Libertad	Ad	F	1	1	0	Pachacamac, Peru
P266906-0	Peru: La Libertad	A	F	1	1	0	Pachacamac, Peru
P266959-0	Peru: La Libertad	A	F	1	1	0	Pachacamac, Peru
P266960-0	Peru: La Libertad	A	M	1	1	0	Pachacamac, Peru
P266961-0	Peru: La Libertad	A	F	1	1	0	Pachacamac, Peru
P266970-0	Peru: La Libertad	A	F	0		0	Pachacamac, Peru
P266978-0	Peru: La Libertad	A	F	1	1	0	Pachacamac, Peru
P266979-0	Peru: La Libertad	A	F	0		0	Pachacamac, Peru
P266988-0	Peru: La Libertad	A	M	0		0	Pachacamac, Peru
P266989-0	Peru: La Libertad	Ad	UK	0		0	Pachacamac, Peru
P266997-0	Peru: La Libertad	A	F	1	2	0	Pachacamac, Peru
P266996-0	Peru: La Libertad	A	F	0		0	Pachacamac, Peru
P266998-0	Peru: La Libertad	A	F	1	1	0	Pachacamac, Peru
P267001-0	Peru: La Libertad	A	F	1	1	0	Pachacamac, Peru
P267002-0	Peru: La Libertad	A	M	1	1	0	Pachacamac, Peru
P267003-0	Peru: La Libertad	A	F	1	1	0	Pachacamac, Peru
P267021-0	Peru: La Libertad	A	F	0		0	Pachacamac, Peru
P267024-0	Peru: La Libertad	A	F	1	1	0	Pachacamac, Peru
P267031-0	Peru: La Libertad	A	UK	1	1	0	Pachacamac, Peru
P267033-0	Peru: La Libertad	A	F	1	2	0	Pachacamac, Peru
P267049-0	Peru: La Libertad	A	F	1	1	0	Pachacamac, Peru
P267050-0	Peru: La Libertad	A	M	1	1	0	Pachacamac, Peru
P226043-0	Peru: Lima	A	F	0		0
P226044-0	Peru: Lima	A	M	1	1	0
P226045-0	Peru: Lima	A	M	0		0
P226046-0	Peru: Lima	A	M	0		0
P226048-0	Peru: Lima	A	F	0		0
P226049-0	Peru: Lima	A	UK	1	1	0
P226050-0	Peru: Lima	A	F	0		0
P226051-0	Peru: Lima	A	M	0		0
P226052-0	Peru: Lima	A	F	0		0
P226053-0	Peru: Lima	A	F	0		0
P266054-0	Peru: Lima	A	F	0		0
P226055-0	Peru: Lima	A	M	0		0
P226056-0	Peru: Lima	A	M	0		0
P226057-0	Peru: Lima	A	M	0		0
P226058-0	Peru: Lima	A	M	0		0
P226059-0	Peru: Lima	A	F	0		0
P226060-0	Peru: Lima	A	F	0		0
P226061-0	Peru: Lima	A	M	0		0
P226062-0	Peru: Lima	A	UK	1	1	0
P226063-0	Peru: Lima	A	M	1	1	0
P226064-0	Peru: Lima	A	M	1	1	0
P226065-0	Peru: Lima	A	M	0		0
P226066-0	Peru: Lima	A	M	0		0
P226067-0	Peru: Lima	A	F	1	1	0
P379288-0	Peru: Lima	A	M	0		0	Huacho, Peru
P379293-0	Peru: Lima	A	F	1	1	0	Huacho, Peru
P379294-0	Peru: Lima	A	M	0		0	Huacho, Peru
P379295-0	Peru: Lima	A	M	0		0	Huacho, Peru
P379296-0	Peru: Lima	A	M	0		0	Huacho, Peru
P379297-0	Peru: Lima	A	M	1	1	0	Huacho, Peru
P379298-0	Peru: Lima	A	M	0		0	Huacho, Peru
P379299-0	Peru: Lima	A	M	1	1	0	Huacho, Peru
P379300-0	Peru: Lima	Ad	F	0		0	Huacho, Peru
P379301-0	Peru: Lima	A	F	0		0	Huacho, Peru
P379302-0	Peru: Lima	A	F	0		0	Huacho, Peru
P379306-0	Peru: Lima	A	M	0		0	Supé, Peru
P379309-0	Peru: Lima	A	M	1	1	0	Paramonga, Peru
P379310-0	Peru: Lima	A	M (?)	1	1	0	Paramonga, Peru
P379311-0	Peru: Lima	A	M	1	1	0	Paramonga, Peru
P379312-0	Peru: Lima	A	M	1	1	0	Paramonga, Peru
P379313-0	Peru: Lima	A	F (?)	1	1	0	Paramonga, Peru
P379257-0	Peru: Lima	A	F	0		0	19 kilometers N. of Lima
P379258-0	Peru: Lima	A	F	1	1	0	20 kilometers N. of Lima
P379259-0	Peru: Lima	A	M	1	1	0	21 kilometers N. of Lima
P379270-0	Peru: Lima, Zapallar or Puenta Piedra Site	A	M	1	1	0	Zapallar, Peru
P379271-0	Peru: Lima, Zapallar or Puenta Piedra Site	A	M	1	1	0	Zapallar, Peru
P379272-0	Peru: Lima, Zapallar or Puenta Piedra Site	A	F	0		0	Zapallar, Peru
P379274-0	Peru: Lima, Pasamayo Site	A	M	0		0
P379275-0	Peru: Lima, Pasamayo Site	A	M	1	2	0
P379276-0	Peru: Lima, Pasamayo Site	A	M	0		0
P379277-0	Peru: Lima, Pasamayo Site	A	M	1	1	0
P379279-0	Peru: Lima, Pasamayo Site	A	M	1	1	0
P379281-0	Peru: Lima, Pasamayo Site	A	F	0		0
P379282-0	Peru: Lima, Pasamayo Site	Ad	UK	1	2	0
P073997-0	Peru: Lima: Ancon	A	M	1	1	0
P225213-0	Peru: Lima: Ancon	A	F	0		0
P226024-0	Peru: Lima: Ancon	A	M	0		0
P226025-0	Peru: Lima: Ancon	A	UK	0		0
P226026-0	Peru: Lima: Ancon	A	M	0		0
P226027-0	Peru: Lima: Ancon	Ad	UK	0		0
P226028-0	Peru: Lima: Ancon	A	F	0		0
P226029-0	Peru: Lima: Ancon	A	M	0		0
P226032-0	Peru: Lima: Ancon	A	M	0		0
P226037-0	Peru: Lima: Ancon	A	F	0		0
P227053-0	Peru: Lima: Ancon	A	M	0		0
P242361-0	Peru: Lima: Ancon	A	UK	0		0
P242362-0	Peru: Lima: Ancon	A	M	0		0
P242372-0	Peru: Lima: Ancon	A	M	0		0
P242381-0	Peru: Lima: Ancon	A	M	1	1	0
P242385-0	Peru: Lima: Ancon	A	M	1	1	0
P242387-0	Peru: Lima: Ancon	A	M	1	1	0
P242388-0	Peru: Lima: Ancon	A	F	0		0
P242390-0	Peru: Lima: Ancon	Ad	UK	1	2	0
P242391-0	Peru: Lima: Ancon	A	M	1	2	0
P242400-0	Peru: Lima: Ancon	A	F	0		0
P242402-0	Peru: Lima: Ancon	Ad	UK	1	1	0
P242404-0	Peru: Lima: Ancon	A	M	1	1	0
P242415-0	Peru: Lima: Ancon	A	M	0		0
P242421-0	Peru: Lima: Ancon	A	F	1	2	0
P242417-0	Peru: Lima: Ancon	A	M	0		0
P242423-0	Peru: Lima: Ancon	A	F	1	1	0
P242427-0	Peru: Lima: Ancon	A	M	1	1	0
P265230-0	Peru: La Libertad	A	F	1	1	0	Valley of Chicama
P265231-0	Peru: La Libertad	A	F	1	1	0	Valley of Chicama
P265232-0	Peru: La Libertad	A	F	1	1	0	Valley of Chicama
P265233-0	Peru: La Libertad	A	F	1	1	0	Valley of Chicama
P265234-0	Peru: La Libertad	A	F	1	1	0	Valley of Chicama
P265235-0	Peru: La Libertad	Ad	UK	1	1	0	Valley of Chicama
P265236-0	Peru: La Libertad	Ad	UK	1	1	0	Valley of Chicama
P265237-0	Peru: La Libertad	A	F	1	1	0	Valley of Chicama
P265268-0	Peru: La Libertad	A	F	1	1	0	Valley of Chicama
P265239-0	Peru: La Libertad	A	F	1	2	0	Valley of Chicama
P265241-0	Peru: La Libertad	A	F	1	2	0	Valley of Chicama
P265242-0	Peru: La Libertad	A	F	1	1	0	Valley of Chicama
P265243-0	Peru: La Libertad	Ad	UK	1	1	0	Valley of Chicama
P265244-0	Peru: La Libertad	A	M	1	1	0	Valley of Chicama
P265245-0	Peru: La Libertad	A	F	1	1	0	Valley of Chicama
P265246-0	Peru: La Libertad	A	F	1	1	0	Valley of Chicama
P265247-0	Peru: La Libertad	A	M	1	1	0	Valley of Chicama
P265248-0	Peru: La Libertad	A	M	1	1	0	Valley of Chicama
P265249-0	Peru: La Libertad	A	F	1	1	0	Valley of Chicama
P265250-0	Peru: La Libertad	A	M	1	1	0	Valley of Chicama
P265251-0	Peru: La Libertad	A	M	1	1	0	Valley of Chicama
P265252-0	Peru: La Libertad	A	F	1	1	0	Valley of Chicama
P265253-0	Peru: La Libertad	A	F	1	1	0	Valley of Chicama
P265254-0	Peru: La Libertad	A	F	0		0	Valley of Chicama
P265255-0	Peru: La Libertad	A	F	1	1	0	Valley of Chicama
P265256-0	Peru: La Libertad	A	F	1	2	0	Valley of Chicama
P265257-0	Peru: La Libertad	Ad	UK	1	1	0	Valley of Chicama
P265258-0	Peru: La Libertad	A	F	1	1	0	Valley of Chicama
P265259-0	Peru: La Libertad	A	F	0		0	Valley of Chicama
P265260-0	Peru: La Libertad	A	F	1	1	0	Valley of Chicama
P265261-0	Peru: La Libertad	Ad	UK	1	1	0	Valley of Chicama
P265262-0	Peru: La Libertad	A	F	1	2	0	Valley of Chicama
P265263-0	Peru: La Libertad	A	F	1	1	0	Valley of Chicama
P265264-0	Peru: La Libertad	A	F	1	1	0	Valley of Chicama
P265265-0	Peru: La Libertad	Ad	UK	1	1	0	Valley of Chicama
P265266-0	Peru: La Libertad	A	F	1	1	0	Valley of Chicama
P265267-0	Peru: La Libertad	A	F	1	2	0	Valley of Chicama
P265269-0	Peru: La Libertad	A	F	0		0	Valley of Chicama
P265270-0	Peru: La Libertad	A	F	1	1	0	Valley of Chicama
P265271-0	Peru: La Libertad	A	M	1	1	0	Valley of Chicama
P265272-0	Peru: La Libertad	A	M	1	1	0	Valley of Chicama
P265273-0	Peru: La Libertad	A	F	1	1	0	Valley of Chicama
P265274-0	Peru: La Libertad	A	F	1	1	0	Valley of Chicama
P265275-0	Peru: La Libertad	A	F	1	1	0	Valley of Chicama
P265276-0	Peru: La Libertad	A	F	1	1	0	Valley of Chicama
P265277-0	Peru: La Libertad	A	F	1	1	0	Valley of Chicama
P265278-0	Peru: La Libertad	A	F	0		0	Valley of Chicama
P265279-0	Peru: La Libertad	A	F	1	2	0	Valley of Chicama
P265280-0	Peru: La Libertad	A	F	1	1	0	Valley of Chicama
P265281-0	Peru: La Libertad	Ad	F	1	1	0	Valley of Chicama
P265282-0	Peru: La Libertad	A	F	1	1	0	Valley of Chicama
P265283-0	Peru: La Libertad	A	F	1	2	0	Valley of Chicama
P265284-0	Peru: La Libertad	A	M	1	1	0	Valley of Chicama
P265285-0	Peru: La Libertad	A	F	1	1	0	Valley of Chicama
P265286-0	Peru: La Libertad	A	F	1	1	0	Valley of Chicama
P265287-0	Peru: La Libertad	A	M	1	1	0	Valley of Chicama
P265290-0	Peru: La Libertad	A	M	1	1	0	Valley of Chicama
P265291-0	Peru: La Libertad	A	M	1	1	0	Valley of Chicama
P265292-0	Peru: La Libertad	A	M	1	1	0	Valley of Chicama
P265293-0	Peru: La Libertad	A	M	1	1	0	Valley of Chicama
P265294-0	Peru: La Libertad	A	M	1	1	0	Valley of Chicama
P265295-0	Peru: La Libertad	A	F	1	1	0	Valley of Chicama
P265296-0	Peru: La Libertad	A	M	1	1	0	Valley of Chicama
P265297-0	Peru: La Libertad	A	F	1	1	0	Valley of Chicama
P265298-0	Peru: La Libertad	A	F	1	2	0	Valley of Chicama
P265299-0	Peru: La Libertad	A	M	1	1	0	Valley of Chicama
P265300-0	Peru: La Libertad	A	M	1	1	0	Valley of Chicama
P265301-0	Peru: La Libertad	A	F	1	1	0	Valley of Chicama
P265302-0	Peru: La Libertad	A	M	1	1	0	Valley of Chicama
P265303-0	Peru: La Libertad	A	F	1	1	0	Valley of Chicama
P265304-0	Peru: La Libertad	A	F	1	1	0	Valley of Chicama
P265305-0	Peru: La Libertad	A	M	1	1	0	Valley of Chicama
P265306-0	Peru: La Libertad	A	F	1	1	0	Valley of Chicama
P265307-0	Peru: La Libertad	A	F	1	1	0	Valley of Chicama
P265308-0	Peru: La Libertad	A	F	1	1	0	Valley of Chicama
P265309-0	Peru: La Libertad	A	M	1	1	0	Valley of Chicama
P265310-0	Peru: La Libertad	A	F	1	1	0	Valley of Chicama
P265311-0	Peru: La Libertad	A	F	1	1	0	Valley of Chicama
P265312-0	Peru: La Libertad	Ad	UK	1	1	0	Valley of Chicama
P265690-0	Peru: La Libertad	Ad	UK	1	1	0	Chicama, Peru
P265691-0	Peru: La Libertad	Ad	UK	1	1	0	Chicama, Peru
P265692-0	Peru: La Libertad	I/C	UK	1	1	0	Chicama, Peru
P265693-0	Peru: La Libertad	I/C	UK	1	2	0	Chicama, Peru
P265694-0	Peru: La Libertad	Ad	UK	1	1	0	Chicama, Peru
P265695-0	Peru: La Libertad	Ad	UK	1	1	0	Chicama, Peru
P265696-0	Peru: La Libertad	Ad	UK	1	1	0	Chicama, Peru
P265697-0	Peru: La Libertad	Ad	UK	1	1	0	Chicama, Peru
P265698-0	Peru: La Libertad	Ad	UK	1	1	0	Chicama, Peru
P265699-0	Peru: La Libertad	A	M	1	2	0	Chicama, Peru
P265700-0	Peru: La Libertad	A	F	1	1	0	Valley of Chicama
P365701-0	Peru: La Libertad	A	M	1	1	0	Valley of Chicama
P265701-0	Peru: La Libertad	A	M	1	1	0	Chicama, Peru
P265703-0	Peru: La Libertad	A	F	1	1	0	Chicama, Peru
P265704-0	Peru: La Libertad	A	F	1	1	0	Chicama, Peru
P265705-0	Peru: La Libertad	A	M	1	1	0	Chicama, Peru
P265706-0	Peru: La Libertad	A	F	1	1	0	Chicama, Peru
P265707-0	Peru: La Libertad	A	M	1	1	0	Chicama, Peru
P265708-0	Peru: La Libertad	A	M	1	1	0	Chicama, Peru
P265709-0	Peru: La Libertad	A	M	1	1	0	Chicama, Peru
P265710-0	Peru: La Libertad	A	F	1	1	0	Chicama, Peru
P265712-0	Peru: La Libertad	A	M	1	1	0	Chicama, Peru
P265713-0	Peru: La Libertad	A	F	0		0	Chicama, Peru
P265714-0	Peru: La Libertad	A	F	1	1	0	Chicama, Peru
P265715-0	Peru: La Libertad	A	F	1	1	0	Chicama, Peru
P265716-0	Peru: La Libertad	A	F	1	1	0	Chicama, Peru
P265717-0	Peru: La Libertad	A	F	0		0	Chicama, Peru
P265718-0	Peru: La Libertad	A	M	0		0	Chicama, Peru
P265719-0	Peru: La Libertad	A	F	1	2	0	Chicama, Peru
P265720-0	Peru: La Libertad	A	F	1	2	0	Chicama, Peru
P265721-0	Peru: La Libertad	A	F	1	1	0	Chicama, Peru
P265722-0	Peru: La Libertad	A	F	1	1	0	Chicama, Peru
P265723-0	Peru: La Libertad	A	M	1	1	0	Chicama, Peru
P265724-0	Peru: La Libertad	A	F	1	2	0	Chicama, Peru
P265725-0	Peru: La Libertad	A	F	1	1	0	Chicama, Peru
P265726-0	Peru: La Libertad	A	F	1	1	0	Chicama, Peru
P265727-0	Peru: La Libertad	A	F	1	1	0	Chicama, Peru
P265728-0	Peru: La Libertad	A	F	1	1	0	Chicama, Peru
P265729-0	Peru: La Libertad	A	F	1	1	0	Chicama, Peru
P265730-0	Peru: La Libertad	A	F	1	1	0	Chicama, Peru
P265731-0	Peru: La Libertad	A	F	0		0	Chicama, Peru
P265732-0	Peru: La Libertad	A	M	1	1	0	Chicama, Peru
P265733-0	Peru: La Libertad	A	M	1	1	0	Chicama, Peru
P265734-0	Peru: La Libertad	A	F	1	1	0	Chicama, Peru
P265735-0	Peru: La Libertad	A	F	1	1	0	Chicama, Peru
P265736-0	Peru: La Libertad	A	F	1	1	0	Chicama, Peru
P265737-0	Peru: La Libertad	A	F	1	1	0	Chicama, Peru
P265738-0	Peru: La Libertad	A	F	1	1	0	Chicama, Peru
P265739-0	Peru: La Libertad	A	M	1	1	0	Chicama, Peru
P265740-0	Peru: La Libertad	A	F	1	1	0	Chicama, Peru
P265742-0	Peru: La Libertad	A	M	1	1	0	Chicama, Peru
P265743-0	Peru: La Libertad	A	F	1	2	0	Chicama, Peru
P265744-0	Peru: La Libertad	A	F	1	1	0	Chicama, Peru
P265745-0	Peru: La Libertad	A	F	0		0	Chicama, Peru
P265746-0	Peru: La Libertad	A	M	0		0	Chicama, Peru
P265747-0	Peru: La Libertad	A	F	0		0	Chicama, Peru
P265748-0	Peru: La Libertad	Ad	UK	1	1	0	Chicama, Peru
P265749-0	Peru: La Libertad	A	M	1	1	0	Chicama, Peru
P265750-0	Peru: La Libertad	A	M	1	1	0	Chicama, Peru
P265751-0	Peru: La Libertad	A	M	1	1	0	Chicama, Peru
P265752-0	Peru: La Libertad	A	F	1	1	0	Chicama, Peru
P265753-0	Peru: La Libertad	A	M	0		0	Chicama, Peru
P265754-0	Peru: La Libertad	A	M	1	1	0	Chicama, Peru
P265755-0	Peru: La Libertad	A	M	0		0	Chicama, Peru
P265756-0	Peru: La Libertad	A	F	1	1	0	Chicama, Peru
P265757-0	Peru: La Libertad	A	F	1	1	0	Chicama, Peru
P265758-0	Peru: La Libertad	A	M	1	1	0	Chicama, Peru
P266102-0	Peru: La Libertad	A	F	1	1	0	Pachacamac, Peru
P266130-0	Peru: La Libertad	A	M	1	1	0	Pachacamac, Peru
P266131-0	Peru: La Libertad	A	M	0		0	Pachacamac, Peru
P266146-0	Peru: La Libertad	A	M	1	1	0	Pachacamac, Peru
P266155-0	Peru: La Libertad	A	M	1	1	0	Pachacamac, Peru
P266179-0	Peru: La Libertad	A	M	1	1	0	Pachacamac, Peru
P266218-0	Peru: La Libertad	A	M	1	1	0	Pachacamac, Peru
P266202-0	Peru: La Libertad	A	M	1	1	0	Pachacamac, Peru
P266225-0	Peru: La Libertad	A	M	0		0	Pachacamac, Peru
P266263-0	Peru: La Libertad	A	M	1	1	0	Pachacamac, Peru
P266305-0	Peru: La Libertad	A	M	1	1	0	Pachacamac, Peru
P266336-0	Peru: La Libertad	A	M	1	1	0	Pachacamac, Peru
P266348-0	Peru: La Libertad	A	M	1	1	0	Pachacamac, Peru
P266349-0	Peru: La Libertad	A	M	1	1	0	Pachacamac, Peru
P266363-0	Peru: La Libertad	A	M	0		0	Pachacamac, Peru
P266350-0	Peru: La Libertad	A	M	1	1	0	Pachacamac, Peru
P266370-0	Peru: La Libertad	A	F	1	1	0	Pachacamac, Peru
P266375-0	Peru: La Libertad	A	F	0		0	Pachacamac, Peru
P266378-0	Peru: La Libertad	A	F	0		0	Pachacamac, Peru
P266379-0	Peru: La Libertad	A	F	0		0	Pachacamac, Peru
P266380-0	Peru: La Libertad	A	F	0		0	Pachacamac, Peru
P266382-0	Peru: La Libertad	A	M	1	1	0	Pachacamac, Peru
P265093-0	Peru: La Libertad	A	M	1	1	0	Valley of Chicama
P265094-0	Peru: La Libertad	A	F	0		0	Valley of Chicama
P265095-0	Peru: La Libertad	A	F	0		0	Valley of Chicama
P265096-0	Peru: La Libertad	A	F	1	1	0	Valley of Chicama
P265097-0	Peru: La Libertad	A	M	1	1	0	Valley of Chicama
P265098-0	Peru: La Libertad	A	M	1	1	0	Valley of Chicama
P226033-0	Peru: Chachlacaya	A	M	0		0
P226035-0	Peru: Chachlacaya	A	F	0		0	Rimac Valley
P242382-0	Peru: Chachlacaya	A	F	0		0
P242383-0	Peru: Chachlacaya	A	F	0		0
P242384-0	Peru: Chachlacaya	A	F	0		0
P242386-0	Peru: Chachlacaya	A	F	0		0
P242441-0	Peru: Chachlacaya	A	F	1	1	0
P242450-0	Peru: Chachlacaya	Ad	UK	0		0
P242570-0	Peru: Chachlacaya	A	F	1	1	0
P242582-0	Peru: Chachlacaya	A	F	0		0
P247380-0	Peru: Chachlacaya	I/C	UK	0		0
P242416-0	Peru: Lima: Chancay	A	M	1	1	0
P379159-0	Peru: Lima: Chancay	A	M	1	1	0
P293102-0	Peru: Lima	A	M	0		0	Chilca, Peru
P293952-0	Peru: Ica (?)	A	M	0		1	Cranial fragment. Lomas, Peru. Location is listed as Ica (?), but crania included in Arequipa in all analyses
P293953-0	Peru: Ica (?)	A	M	1	0	1	Cranial fragment. Lomas, Peru. Location is listed as Ica (?), but crania included in Arequipa in all analyses
P293954-0	Peru: Ica (?)	X	M	1	0	1	Cranial fragment. Lomas, Peru. Location is listed as Ica (?), but crania included in Arequipa in all analyses
P293955-0	Peru: Ica (?)	X	M	1	0	1	Cranial fragment. Lomas, Peru. Location is listed as Ica (?), but crania included in Arequipa in all analyses
P293706-0	Peru: Arequipa Chavina	A	M	1	1	1
P293244-0	Peru: Ica: Nazca Region	A	M	1	1	1	Posterior arch of atlas partially fragmented
P293255-0	Peru: Ica: Nazca Region	A	UK	1	0	1	Cranial fragment
P293260-0	Peru: Ica: Nazca Region	A	M	1	1	1	Cranial fragment. Posterior arch of atlas partially fragmented
P379278-0	Peru: Lima, Pasamayo Site	A	M	1	1	1	Posterior arch of atlas partially fragmented
P293965-0	Peru: Ica (?)	X	X	X	X	1	Basicranial fragment, posterior arch of atlas partially fragmented. Lomas, Peru. Location is listed as Ica (?), but crania included in Arequipa in all analyses
P293305-0	Peru: Ica	X	X	X	X	1	Basicranial fragment

## Sheet: Coding Key and Additional Notes
Coding Key
Age					ACM				AO
A	Adult				0	Absent			0	Absent
Ad	Adolescent				1	Present			1	Present
I/C	Infant/Child				X	Could not be determined, basicranial fragment
X	Indeterminate (fragmented)
					ACM Type
Sex					0	Indeterminate
M	Male				1	Posterior flattening
F	Female				2	Bilobed
UK	Indeterminate (no label)				3	Circumferential
X	Indeterminate (fragmented)
Additional Notes
More specific site locations are listed in the notes.
All crania from Peru: Ica (?) come from the port of Lomas, which is located in Arequipa and was erroneously attributed to Ica in NMNH records.
